# Supplementary material for: Bis-Homoleptic Metal Complexes of a Tridentate Ligand with a Central Anionic Sulfonamide Donor
Source: Molecules. 2025 Aug 14;30(16):3378. doi: 10.3390/molecules30163378 (PMC12388488; doi:10.3390/molecules30163378)
Supplement: Supplementary file 1 [file molecules-30-03378-s001.zip]

Archive with 1 entries (1 files):
- molecules-3804693-supplementary.pdf
